# Supplementary material for: RAB20 Promotes Proliferation via G2/M Phase through the Chk1/cdc25c/cdc2-cyclinB1 Pathway in Penile Squamous Cell Carcinoma
Source: Cancers (Basel). 2022 Feb 22;14(5):1106. doi: 10.3390/cancers14051106 (PMC8909501; doi:10.3390/cancers14051106)
Supplement: Supplementary file 1 [file cancers-14-01106-s001.zip]

Archive with 1 entries (1 files):
- cancers-1519289-supplementary.pdf
